# Supplementary material for: Whole-Genome Sequencing Redefines Shewanella Taxonomy
Source: Front Microbiol. 2019 Aug 28;10:1861. doi: 10.3389/fmicb.2019.01861 (PMC6722870; doi:10.3389/fmicb.2019.01861)
Supplement: Supplementary file 1 [file Data_Sheet_1.zip]

Archive with 1 entries (1 files):
- Supplementary_material.rar
